# Supplementary material for: Fine-scale detection of population-specific linkage disequilibrium using haplotype entropy in the human genome
Source: BMC Genet. 2010 Apr 23;11:27. doi: 10.1186/1471-2156-11-27 (PMC2873552; doi:10.1186/1471-2156-11-27)
Supplement: Additional file 6 — The 150 genes comprising the CEU-specific LD signature. [file 1471-2156-11-27-S6.XLS]

## Sheet: CEU-specific LD signature
SYMBOL	DESCRIPTION	PREVIOUS REPORTS
ABL1	c-abl oncogene 1, receptor tyrosine kinase
AIG1	androgen-induced 1
ALDH1A3	aldehyde dehydrogenase 1 family, member A3
ANK2	ankyrin 2, neuronal
APBA2	amyloid beta (A4) precursor protein-binding, family A, member 2	CLR (Perlegen), XP-EHH (HGDP), iHS (HapMap2), iHS (HGPD)
APLP2	amyloid beta (A4) precursor-like protein 2
ARHGAP10	Rho GTPase activating protein 10
ARHGAP26	Rho GTPase activating protein 26	iHS (HapMap2), iHS (HGPD)
ATRNL1	attractin-like 1
C1orf216	chromosome 1 open reading frame 216	XP-EHH (HGDP)
C21orf29	chromosome 21 open reading frame 29
C21orf34	chromosome 21 open reading frame 34	XP-EHH (HGDP)
C3orf25	chromosome 3 open reading frame 25
C4orf6	chromosome 4 open reading frame 6
CA4	carbonic anhydrase IV	XP-EHH (HGDP)
CACNA1C	calcium channel, voltage-dependent, L type, alpha 1C subunit	XP-EHH (HGDP), iHS (HapMap2)
CNTNAP2	contactin associated protein-like 2
COL6A6	collagen type VI alpha 6	iHS (HapMap2)
COX4I1	cytochrome c oxidase subunit IV isoform 1
COX4NB	COX4 neighbor
CTNND2	catenin (cadherin-associated protein), delta 2 (neural plakophilin-related arm-repeat protein)	XP-EHH (HapMap2)
D4S234E	DNA segment on chromosome 4 (unique) 234 expressed sequence
DBF4	DBF4 homolog (S. cerevisiae)
DGKI	diacylglycerol kinase, iota	CLR (Perlegen)
DOK5	docking protein 5	XP-EHH (HGDP)
DUOX2	dual oxidase 2
ELMO1	engulfment and cell motility 1	XP-EHH (HGDP), iHS (HapMap2)
EPB41L3	erythrocyte membrane protein band 4.1-like 3
EPHA6	EPH receptor A6
EPS8	epidermal growth factor receptor pathway substrate 8
ERC1	ELKS/RAB6-interacting/CAST family member 1
ERMN	ermin, ERM-like protein	CLR (Perlegen)
ESPN	espin
FAM114A1	family with sequence similarity 114, member A1
FAM135B	family with sequence similarity 135, member B	iHS (HGPD)
FAM18A	family with sequence similarity 18, member A
FARS2	phenylalanyl-tRNA synthetase 2, mitochondrial
FBN1	fibrillin 1	XP-EHH (HapMap2), XP-EHH (HGDP)
FLJ22447	hypothetical gene supported by AK026100	iHS (HapMap2)
FLJ43080	hypothetical protein LOC642987
FLJ45455	FLJ45455 protein
FOXA2	forkhead box A2
FYB	FYN binding protein (FYB-120/130)
GABRG3	gamma-aminobutyric acid (GABA) A receptor, gamma 3
GALNT11	UDP-N-acetyl-alpha-D-galactosamine:polypeptide N-acetylgalactosaminyltransferase 11 (GalNAc-T11)
GALNT5	UDP-N-acetyl-alpha-D-galactosamine:polypeptide N-acetylgalactosaminyltransferase 5 (GalNAc-T5)
GMFG	glia maturation factor, gamma
GNA14	guanine nucleotide binding protein (G protein), alpha 14
GPR133	G protein-coupled receptor 133
GRIK1	glutamate receptor, ionotropic, kainate 1	XP-EHH (HGDP), iHS (HGPD)
GRIK2	glutamate receptor, ionotropic, kainate 2	iHS (HapMap2), iHS (HGPD)
GRIK3	glutamate receptor, ionotropic, kainate 3
HDDC3	HD domain containing 3
HERC2	hect domain and RLD 2	XP-EHH (HapMap2)
ID2	inhibitor of DNA binding 2, dominant negative helix-loop-helix protein
IFI6	interferon, alpha-inducible protein 6
ITIH5	inter-alpha (globulin) inhibitor H5
KCNH7	potassium voltage-gated channel, subfamily H (eag-related), member 7
KRTAP10-7	keratin associated protein 10-7
LAMA2	laminin, alpha 2
LAMA5	laminin, alpha 5
LCE1B	late cornified envelope 1B
LCE1C	late cornified envelope 1C
LGALS3BP	lectin, galactoside-binding, soluble, 3 binding protein	iHS (HGPD)
LIMCH1	LIM and calponin homology domains 1	iHS (HGPD)
LOC100128006	hypothetical protein LOC100128006
LOC100128572	hypothetical protein LOC100128572
LOC100129412	hypothetical protein LOC100129412
LOC100129510	hypothetical protein LOC100129510
LOC100129797	hypothetical protein LOC100129797
LOC100131012	Y box binding protein 1 pseudogene
LOC100131673	similar to hCG1995779
LOC100131683	hypothetical protein LOC100131683
LOC100131710	hypothetical protein LOC100131710
LOC100132702	hypothetical protein LOC100132702
LOC100133105	hypothetical protein LOC100133105
LOC257039	similar to hCG2040268
LOC649133	hypothetical LOC649133
LOC732248	hypothetical protein LOC732248
LRBA	LPS-responsive vesicle trafficking, beach and anchor containing
LRFN1	leucine rich repeat and fibronectin type III domain containing 1
MAGI1	membrane associated guanylate kinase, WW and PDZ domain containing 1
MICALCL	MICAL C-terminal like
MLLT3	myeloid/lymphoid or mixed-lineage leukemia (trithorax homolog, Drosophila); translocated to, 3
MLPH	melanophilin	XP-EHH (HGDP), iHS (HGPD)
MRPL46	mitochondrial ribosomal protein L46	CLR (Perlegen)
MRPS11	mitochondrial ribosomal protein S11	CLR (Perlegen)
MRPS18A	mitochondrial ribosomal protein S18A
MTHFD2L	methylenetetrahydrofolate dehydrogenase (NADP+ dependent) 2-like
MYEF2	myelin expression factor 2	XP-EHH (HapMap2), XP-EHH (HGDP)
MYLK	myosin light chain kinase
MYO1E	myosin IE	XP-EHH (HGDP)
MYO3B	myosin IIIB
NAALADL2	N-acetylated alpha-linked acidic dipeptidase-like 2	XP-EHH (HGDP)
NARS2	asparaginyl-tRNA synthetase 2, mitochondrial (putative)
NAT12	N-acetyltransferase 12 (GCN5-related, putative)
NKAIN2	Na+/K+ transporting ATPase interacting 2
NPAS3	neuronal PAS domain protein 3
NRXN3	neurexin 3
NXNL2	nucleoredoxin-like 2	XP-EHH (HGDP)
OCA2	oculocutaneous albinism II	iHS (HapMap2)
OR1L6	olfactory receptor, family 1, subfamily L, member 6
P2RY6	pyrimidinergic receptor P2Y, G-protein coupled, 6
PAG1	phosphoprotein associated with glycosphingolipid microdomains 1
PARD3B	par-3 partitioning defective 3 homolog B (C. elegans)	XP-EHH (HapMap2), iHS (HapMap2)
PARK2	Parkinson disease (autosomal recessive, juvenile) 2, parkin
PDE10A	phosphodiesterase 10A
PDE7B	phosphodiesterase 7B
PDLIM3	PDZ and LIM domain 3
PDYN	prodynorphin
PHACTR1	phosphatase and actin regulator 1
PLEKHG5	pleckstrin homology domain containing, family G (with RhoGef domain) member 5
POLN	polymerase (DNA directed) nu
POPDC3	popeye domain containing 3	XP-EHH (HGDP)
POU2F3	POU class 2 homeobox 3	iHS (HapMap2)
PRDM10	PR domain containing 10
PRDM16	PR domain containing 16
PRELID2	PRELI domain containing 2
PRKCH	protein kinase C, eta	XP-EHH (HGDP), iHS (HGPD)
PRKG2	protein kinase, cGMP-dependent, type II	XP-EHH (HGDP), iHS (HapMap2)
RAB43	RAB43, member RAS oncogene family
RFC3	replication factor C (activator 1) 3, 38kDa
RGS9	regulator of G-protein signaling 9	XP-EHH (HGDP), iHS (HGPD)
SAMD4B	sterile alpha motif domain containing 4B
SCHIP1	schwannomin interacting protein 1
SCOC	short coiled-coil protein
SDC2	syndecan 2
SEPT9	septin 9
SLC12A1	solute carrier family 12 (sodium/potassium/chloride transporters), member 1	XP-EHH (HapMap2), XP-EHH (HGDP), iHS (HapMap2)
SLC18A2	solute carrier family 18 (vesicular monoamine), member 2
SLC22A23	solute carrier family 22, member 23
SLC24A5	solute carrier family 24, member 5	XP-EHH (HapMap2), XP-EHH (HGDP)
SLC4A4	solute carrier family 4, sodium bicarbonate cotransporter, member 4
SNX31	sorting nexin 31
SORD	sorbitol dehydrogenase
SPINK5L3	serine PI Kazal type 5-like 3
ST14	suppression of tumorigenicity 14 (colon carcinoma)
STK32B	serine/threonine kinase 32B	XP-EHH (HGDP)
STX18	syntaxin 18
TIAM1	T-cell lymphoma invasion and metastasis 1
TNFRSF25	tumor necrosis factor receptor superfamily, member 25
TUBB2B	tubulin, beta 2B
UNC45A	unc-45 homolog A (C. elegans)
UNC5A	unc-5 homolog A (C. elegans)
VEGFC	vascular endothelial growth factor C
WWOX	WW domain containing oxidoreductase	XP-EHH (HapMap2), iHS (HapMap2), iHS (HGPD)
ZMYM1	zinc finger, MYM-type 1	XP-EHH (HGDP)
ZNF407	zinc finger protein 407
ZNF510	zinc finger protein 510
ZNF710	zinc finger protein 710
