# Supplementary material for: Fine-scale detection of population-specific linkage disequilibrium using haplotype entropy in the human genome
Source: BMC Genet. 2010 Apr 23;11:27. doi: 10.1186/1471-2156-11-27 (PMC2873552; doi:10.1186/1471-2156-11-27)
Supplement: Additional file 7 — The 170 genes comprising the YRI-specific LD signature. [file 1471-2156-11-27-S7.XLS]

## Sheet: YRI-specific LD signature
SYMBOL	DESCRIPTION	PREVIOUS REPORTS
ABCC8	ATP-binding cassette, sub-family C (CFTR/MRP), member 8
ABTB2	ankyrin repeat and BTB (POZ) domain containing 2	XP-EHH (HGDP_Bantu), XP-EHH (HGDP_Biaka)
ADAMTS16	ADAM metallopeptidase with thrombospondin type 1 motif, 16
ADAMTSL3	ADAMTS-like 3
ADH1C	alcohol dehydrogenase 1C (class I), gamma polypeptide
ADRA1A	adrenergic, alpha-1A-, receptor	XP-EHH (HGDP_Bantu)
AJAP1	adherens junctions associated protein 1
AKAP6	A kinase (PRKA) anchor protein 6
AMZ1	archaelysin family metallopeptidase 1
ANLN	anillin, actin binding protein	XP-EHH (HGDP_Bantu)
APOL1	apolipoprotein L, 1	iHS (HapMap2), iHS (HGDP_Bantu)
APOL2	apolipoprotein L, 2	iHS (HapMap2), iHS (HGDP_Bantu)
ARHGEF12	Rho guanine nucleotide exchange factor (GEF) 12
ASTN1	astrotactin 1
ATF6	activating transcription factor 6
ATP2C2	ATPase, Ca++ transporting, type 2C, member 2
BBS9	Bardet-Biedl syndrome 9
BTBD11	BTB (POZ) domain containing 11	XP-EHH (HGDP_Bantu)
C10orf59	chromosome 10 open reading frame 59	iHS (HGDP_Bantu)
C18orf54	chromosome 18 open reading frame 54
C6orf125	chromosome 6 open reading frame 125
C7orf10	chromosome 7 open reading frame 10	iHS (HGDP_Biaka)
C7orf42	chromosome 7 open reading frame 42
C8orf68	chromosome 8 open reading frame 68
C9orf156	chromosome 9 open reading frame 156	XP-EHH (HGDP_Bantu), iHS (HapMap2), iHS (HGDP_Bantu)
C9orf78	chromosome 9 open reading frame 78
CASC1	cancer susceptibility candidate 1
CCM2	cerebral cavernous malformation 2
CCPG1	cell cycle progression 1
CDC37L1	cell division cycle 37 homolog (S. cerevisiae)-like 1
CDH13	cadherin 13, H-cadherin (heart)
CDH19	cadherin 19, type 2	XP-EHH (HGDP_Bantu)
CDK2AP1	cyclin-dependent kinase 2 associated protein 1
CHD1L	chromodomain helicase DNA binding protein 1-like
CHORDC1	cysteine and histidine-rich domain (CHORD)-containing 1
CLDN16	claudin 16
CNTN5	contactin 5
COL4A2	collagen, type IV, alpha 2
CPB2	carboxypeptidase B2 (plasma)
CPVL	carboxypeptidase, vitellogenic-like
CSMD1	CUB and Sushi multiple domains 1	CLR (Perlegen), XP-EHH (HGDP_Bantu)
CSTF3	cleavage stimulation factor, 3' pre-RNA, subunit 3, 77kDa
CTNNA3	catenin (cadherin-associated protein), alpha 3	iHS (HGDP_Bantu), iHS (HGDP_Biaka)
CUBN	cubilin (intrinsic factor-cobalamin receptor)
DEC1	deleted in esophageal cancer 1
DHX38	DEAH (Asp-Glu-Ala-His) box polypeptide 38
DLC1	deleted in liver cancer 1
DPP10	dipeptidyl-peptidase 10
EFCAB4B	EF-hand calcium binding domain 4B
EHBP1	EH domain binding protein 1
ERCC2	excision repair cross-complementing rodent repair deficiency, complementation group 2	XP-EHH (HGDP_Bantu)
EXOC4	exocyst complex component 4	iHS (HapMap2)
F11R	F11 receptor	iHS (HapMap2)
FKBP9	FK506 binding protein 9, 63 kDa
FLJ22184	hypothetical protein FLJ22184
FOXE1	forkhead box E1 (thyroid transcription factor 2)	XP-EHH (HGDP_Bantu), iHS (HGDP_Bantu)
FOXP1	forkhead box P1
FRMD4A	FERM domain containing 4A
FSTL4	follistatin-like 4
GALNTL4	UDP-N-acetyl-alpha-D-galactosamine:polypeptide N-acetylgalactosaminyltransferase-like 4	XP-EHH (HGDP_Bantu)
GLI3	GLI family zinc finger 3
GOLPH3L	golgi phosphoprotein 3-like
GPR180	G protein-coupled receptor 180
GRIA1	glutamate receptor, ionotropic, AMPA 1
GRIN2B	glutamate receptor, ionotropic, N-methyl D-aspartate 2B
GRM8	glutamate receptor, metabotropic 8
GSG2	germ cell associated 2 (haspin)	XP-EHH (HGDP_Bantu), iHS (HapMap2), iHS (HGDP_Bantu)
HEMGN	hemogen	XP-EHH (HGDP_Bantu), iHS (HapMap2), iHS (HGDP_Bantu)
HIVEP2	human immunodeficiency virus type I enhancer binding protein 2
HNF1B	HNF1 homeobox B
IKZF2	IKAROS family zinc finger 2 (Helios)	XP-EHH (HGDP_Bantu)
INPP5A	inositol polyphosphate-5-phosphatase, 40kDa
ITGAE	integrin, alpha E (antigen CD103, human mucosal lymphocyte antigen 1; alpha polypeptide)	XP-EHH (HGDP_Bantu), iHS (HapMap2), iHS (HGDP_Bantu)
JMJD1C	jumonji domain containing 1C
KCNIP1	Kv channel interacting protein 1
KCNJ11	potassium inwardly-rectifying channel, subfamily J, member 11
KCNK10	potassium channel, subfamily K, member 10
KIAA0802	KIAA0802
KIF16B	kinesin family member 16B	XP-EHH (HGDP_Bantu), XP-EHH (HGDP_Biaka)
KIF24	kinesin family member 24
KIF26B	kinesin family member 26B
KLC3	kinesin light chain 3	XP-EHH (HGDP_Bantu)
LIPK	lipase, family member K
LOC100128783	hypothetical protein LOC100128783
LOC100130955	hypothetical protein LOC100130955
LOC100131056	similar to hCG2041870
LOC341689	similar to hCG1639925
LOC645177	hypothetical LOC645177
LOC645781	similar to mCG141871
LOC646730	similar to hCG2036631
LOC728275	hypothetical LOC728275
LOC729417	hypothetical LOC729417
LOC729560	hypothetical LOC729560
LPAR1	lysophosphatidic acid receptor 1	XP-EHH (HGDP_Biaka)
LRRC8E	leucine rich repeat containing 8 family, member E
MAGI2	membrane associated guanylate kinase, WW and PDZ domain containing 2
MAGI3	membrane associated guanylate kinase, WW and PDZ domain containing 3	XP-EHH (HGDP_Bantu)
MAP2K7	mitogen-activated protein kinase kinase 7
MCM5	minichromosome maintenance complex component 5	XP-EHH (HGDP_Bantu), XP-EHH (HGDP_Biaka), iHS (HGDP_Bantu)
MCTP2	multiple C2 domains, transmembrane 2
MOV10L1	Mov10l1, Moloney leukemia virus 10-like 1, homolog (mouse)
MRPS27	mitochondrial ribosomal protein S27
NCALD	neurocalcin delta
NCK2	NCK adaptor protein 2
NEUROD6	neurogenic differentiation 6
NRXN1	neurexin 1	XP-EHH (HGDP_Bantu), iHS (HGDP_Biaka)
NT5C2	5'-nucleotidase, cytosolic II
NT5DC3	5'-nucleotidase domain containing 3	XP-EHH (HGDP_Biaka)
OPCML	opioid binding protein/cell adhesion molecule-like	XP-EHH (HGDP_Bantu)
OR10J3	olfactory receptor, family 10, subfamily J, member 3
P2RX5	purinergic receptor P2X, ligand-gated ion channel, 5	XP-EHH (HGDP_Bantu), iHS (HapMap2), iHS (HGDP_Bantu)
PARD3	par-3 partitioning defective 3 homolog (C. elegans)
PCDH7	protocadherin 7
PCP4	Purkinje cell protein 4
PID1	phosphotyrosine interaction domain containing 1	iHS (HGDP_Biaka)
PIK3R1	phosphoinositide-3-kinase, regulatory subunit 1 (alpha)
PLEKHG1	pleckstrin homology domain containing, family G (with RhoGef domain) member 1	XP-EHH (HGDP_Bantu)
PRDM2	PR domain containing 2, with ZNF domain	CLR (Perlegen)
PREX1	phosphatidylinositol-3,4,5-trisphosphate-dependent Rac exchange factor 1	iHS (HapMap2), iHS (HGDP_Bantu)
PRIM2	primase, DNA, polypeptide 2 (58kDa)
PRMT8	protein arginine methyltransferase 8
PTPRD	protein tyrosine phosphatase, receptor type, D
RAB6B	RAB6B, member RAS oncogene family
RABGEF1	RAB guanine nucleotide exchange factor (GEF) 1
RET	ret proto-oncogene	XP-EHH (HGDP_Bantu)
RFTN1	raftlin, lipid raft linker 1
RFWD3	ring finger and WD repeat domain 3
RGS5	regulator of G-protein signaling 5
RING1	ring finger protein 1
RNF145	ring finger protein 145
RNGTT	RNA guanylyltransferase and 5'-phosphatase
SCMH1	sex comb on midleg homolog 1 (Drosophila)	XP-EHH (HGDP_Bantu)
SERPINA1	serpin peptidase inhibitor, clade A (alpha-1 antiproteinase, antitrypsin), member 1
SERPINF2	serpin peptidase inhibitor, clade F (alpha-2 antiplasmin, pigment epithelium derived factor), member 2
SIRPB1	signal-regulatory protein beta 1	iHS (HapMap2)
SIRPD	signal-regulatory protein delta	iHS (HapMap2)
SLC10A7	solute carrier family 10 (sodium/bile acid cotransporter family), member 7
SNAPC2	small nuclear RNA activating complex, polypeptide 2, 45kDa
SOX5	SRY (sex determining region Y)-box 5
SPAG16	sperm associated antigen 16
SPON1	spondin 1, extracellular matrix protein
SVEP1	sushi, von Willebrand factor type A, EGF and pentraxin domain containing 1
SYNJ2	synaptojanin 2
TACC2	transforming, acidic coiled-coil containing protein 2
TCERG1L	transcription elongation regulator 1-like
TD1	TLX1 divergent
TEK	TEK tyrosine kinase, endothelial
TG	thyroglobulin	iHS (HapMap2)
TIMM44	translocase of inner mitochondrial membrane 44 homolog (yeast)
TM4SF4	transmembrane 4 L six family member 4
TMEM50B	transmembrane protein 50B
TMEM56	transmembrane protein 56
TMTC4	transmembrane and tetratricopeptide repeat containing 4
TNFSF13B	tumor necrosis factor (ligand) superfamily, member 13b	XP-EHH (HGDP_Biaka)
TNK2	tyrosine kinase, non-receptor, 2
TPK1	thiamin pyrophosphokinase 1
TRDN	triadin
TRPM3	transient receptor potential cation channel, subfamily M, member 3
TRPS1	trichorhinophalangeal syndrome I
TRPV1	transient receptor potential cation channel, subfamily V, member 1	XP-EHH (HGDP_Bantu), iHS (HapMap2), iHS (HGDP_Bantu)
TXNL4B	thioredoxin-like 4B
UBAP1	ubiquitin associated protein 1
UBQLN1	ubiquilin 1
UNC5C	unc-5 homolog C (C. elegans)
USP31	ubiquitin specific peptidase 31	iHS (HapMap2), iHS (HGDP_Bantu)
VSNL1	visinin-like 1
ZC3H6	zinc finger CCCH-type containing 6
ZFPM2	zinc finger protein, multitype 2	XP-EHH (HGDP_Bantu), XP-EHH (HGDP_Biaka)
ZIC4	Zic family member 4	XP-EHH (HGDP_Bantu)
ZNF385B	zinc finger protein 385B
